# Supplementary material for: The Effect of Solvents on the Crystal Morphology of Isosorbide Mononitrate and Its Molecular Mechanisms
Source: Molecules. 2024 Jan 11;29(2):0. doi: 10.3390/molecules29020367 (PMC11154549; doi:10.3390/molecules29020367)
Supplement: Supplementary file 1 [file molecules-29-00367-s001.zip]

Archive with 1 entries (1 files):
- molecules-2766688-supplementary.pdf
